# Supplementary material for: Multimodal communication in courting fiddler crabs reveals male performance capacities
Source: R Soc Open Sci. 2017 Mar 15;4(3):161093. doi: 10.1098/rsos.161093 (PMC5383853; doi:10.1098/rsos.161093)
Supplement: ESM 4. Supporting data. [file rsos161093supp4.csv]

Supporting data for: Mowles SL, Jennions M, & Backwell PRY. 2017. Multimodal communication in courting fiddler crabs reveals male performance capacities. R. Soc. Open Sci.
Trial	Trial_Type	Male_Carapace_mm	Male_Chela_mm	Handedness	Claw_Type	Female_Carapace	Burrow_Diameter	N_Waves_10cm	N_Waves_5cm	N_Waves_2.5cm	N_Waves_0cm	N_Drums_10cm	N_Drums_5cm	N_Drums_2.5cm	N_Drums_0cm	N_Waves	N_Drums	Burrow_Vol_cm3	Courtship_Escalation	Speed1_cm_s	Speed2_cm_s	Speed3_cm_s	LogSpeed1	LogSpeed2	LogSpeed3	DecibelsMax	FreqDecMax	BoutsEsc	BeatsEsc	NoBeatsEsc	Bout_Intervals	Beat_Intervals	Drums_Bout	Surface_PeakFreq	Entrance_PeakFreq	Underground_PeakFreq	Surface_PeakPower	Entrance_PeakPower	Underground_PeakPower
Control_01	Control	11.7	20.1	Right	Original	NA	NA	NA	NA	NA	NA	NA	NA	NA	NA	NA	NA	NA	NA	32.895	10.288	22.624	1.517	1.012	1.355	NA	NA	NA	NA	NA	NA	NA	NA	NA	NA	NA	NA	NA	NA
Control_02	Control	12.9	22.6	Right	Original	NA	NA	NA	NA	NA	NA	NA	NA	NA	NA	NA	NA	NA	NA	12.821	22.727	14.205	1.108	1.357	1.152	NA	NA	NA	NA	NA	NA	NA	NA	NA	NA	NA	NA	NA	NA
Control_03	Control	11.5	18.5	Left	Regenerated	NA	NA	NA	NA	NA	NA	NA	NA	NA	NA	NA	NA	NA	NA	29.412	13.158	21.186	1.469	1.119	1.326	NA	NA	NA	NA	NA	NA	NA	NA	NA	NA	NA	NA	NA	NA
Control_04	Control	10.6	17.5	Right	Original	NA	NA	NA	NA	NA	NA	NA	NA	NA	NA	NA	NA	NA	NA	7.289	20.576	36.496	0.863	1.313	1.562	NA	NA	NA	NA	NA	NA	NA	NA	NA	NA	NA	NA	NA	NA
Control_05	Control	11.5	20	Right	Original	NA	NA	NA	NA	NA	NA	NA	NA	NA	NA	NA	NA	NA	NA	18.051	25.51	10.638	1.256	1.407	1.027	NA	NA	NA	NA	NA	NA	NA	NA	NA	NA	NA	NA	NA	NA
Control_06	Control	14.1	24.3	Left	Regenerated	NA	NA	NA	NA	NA	NA	NA	NA	NA	NA	NA	NA	NA	NA	24.39	11.876	11.99	1.387	1.075	1.079	NA	NA	NA	NA	NA	NA	NA	NA	NA	NA	NA	NA	NA	NA
Control_07	Control	10.9	17.9	Left	Original	NA	NA	NA	NA	NA	NA	NA	NA	NA	NA	NA	NA	NA	NA	7.564	6.188	7.123	0.879	0.792	0.853	NA	NA	NA	NA	NA	NA	NA	NA	NA	NA	NA	NA	NA	NA
Control_08	Control	11.8	19.1	Right	Original	NA	NA	NA	NA	NA	NA	NA	NA	NA	NA	NA	NA	NA	NA	20.325	15.015	11.236	1.308	1.177	1.051	NA	NA	NA	NA	NA	NA	NA	NA	NA	NA	NA	NA	NA	NA
Control_09	Control	12.1	19.2	Right	Original	NA	NA	NA	NA	NA	NA	NA	NA	NA	NA	NA	NA	NA	NA	10.163	7.974	30.864	1.007	0.902	1.489	NA	NA	NA	NA	NA	NA	NA	NA	NA	NA	NA	NA	NA	NA
Control_10	Control	11.1	16.8	Left	Original	NA	NA	NA	NA	NA	NA	NA	NA	NA	NA	NA	NA	NA	NA	34.247	22.321	27.174	1.535	1.349	1.434	NA	NA	NA	NA	NA	NA	NA	NA	NA	NA	NA	NA	NA	NA
Control_11	Control	11.6	18.1	Right	Original	NA	NA	NA	NA	NA	NA	NA	NA	NA	NA	NA	NA	NA	NA	10.081	11.876	7.599	1.003	1.075	0.881	NA	NA	NA	NA	NA	NA	NA	NA	NA	NA	NA	NA	NA	NA
Control_12	Control	10.8	17.2	Left	Original	NA	NA	NA	NA	NA	NA	NA	NA	NA	NA	NA	NA	NA	NA	7.862	9.488	16.892	0.896	0.977	1.228	NA	NA	NA	NA	NA	NA	NA	NA	NA	NA	NA	NA	NA	NA
Control_13	Control	12.3	19.8	Left	Original	NA	NA	NA	NA	NA	NA	NA	NA	NA	NA	NA	NA	NA	NA	6.494	24.038	25.126	0.812	1.381	1.4	NA	NA	NA	NA	NA	NA	NA	NA	NA	NA	NA	NA	NA	NA
Control_14	Control	12.1	21.5	Left	Original	NA	NA	NA	NA	NA	NA	NA	NA	NA	NA	NA	NA	NA	NA	18.45	28.736	20.325	1.266	1.458	1.308	NA	NA	NA	NA	NA	NA	NA	NA	NA	NA	NA	NA	NA	NA
Control_15	Control	12	21	Left	Original	NA	NA	NA	NA	NA	NA	NA	NA	NA	NA	NA	NA	NA	NA	11.521	40.323	24.39	1.061	1.606	1.387	NA	NA	NA	NA	NA	NA	NA	NA	NA	NA	NA	NA	NA	NA
Control_16	Control	12.2	20.8	Right	Original	NA	NA	NA	NA	NA	NA	NA	NA	NA	NA	NA	NA	NA	NA	11.628	6.878	7.003	1.066	0.837	0.845	NA	NA	NA	NA	NA	NA	NA	NA	NA	NA	NA	NA	NA	NA
Control_17	Control	10.5	16.7	Left	Original	NA	NA	NA	NA	NA	NA	NA	NA	NA	NA	NA	NA	NA	NA	11.71	16.556	10.142	1.069	1.219	1.006	NA	NA	NA	NA	NA	NA	NA	NA	NA	NA	NA	NA	NA	NA
Control_18	Control	11.4	18.2	Right	Original	NA	NA	NA	NA	NA	NA	NA	NA	NA	NA	NA	NA	NA	NA	7.485	31.056	22.936	0.874	1.492	1.361	NA	NA	NA	NA	NA	NA	NA	NA	NA	NA	NA	NA	NA	NA
Control_19	Control	11.5	18.6	Left	Original	NA	NA	NA	NA	NA	NA	NA	NA	NA	NA	NA	NA	NA	NA	7.184	38.462	26.455	0.856	1.585	1.423	NA	NA	NA	NA	NA	NA	NA	NA	NA	NA	NA	NA	NA	NA
Control_20	Control	11	15	Right	Original	NA	NA	NA	NA	NA	NA	NA	NA	NA	NA	NA	NA	NA	NA	36.765	43.86	17.483	1.565	1.642	1.243	NA	NA	NA	NA	NA	NA	NA	NA	NA	NA	NA	NA	NA	NA
Control_21	Control	11.6	18.6	Right	Original	NA	NA	NA	NA	NA	NA	NA	NA	NA	NA	NA	NA	NA	NA	32.895	43.478	40.323	1.517	1.638	1.606	NA	NA	NA	NA	NA	NA	NA	NA	NA	NA	NA	NA	NA	NA
Control_22	Control	11.2	18.5	Left	Original	NA	NA	NA	NA	NA	NA	NA	NA	NA	NA	NA	NA	NA	NA	21.739	14.706	15.48	1.337	1.167	1.19	NA	NA	NA	NA	NA	NA	NA	NA	NA	NA	NA	NA	NA	NA
Control_23	Control	10.7	17.1	Left	Original	NA	NA	NA	NA	NA	NA	NA	NA	NA	NA	NA	NA	NA	NA	10.352	19.608	38.462	1.015	1.292	1.585	NA	NA	NA	NA	NA	NA	NA	NA	NA	NA	NA	NA	NA	NA
Control_24	Control	13	22	Left	Original	NA	NA	NA	NA	NA	NA	NA	NA	NA	NA	NA	NA	NA	NA	6.435	19.157	14.085	0.809	1.282	1.149	NA	NA	NA	NA	NA	NA	NA	NA	NA	NA	NA	NA	NA	NA
Control_25	Control	11.5	18.5	Left	Original	NA	NA	NA	NA	NA	NA	NA	NA	NA	NA	NA	NA	NA	NA	18.248	18.051	29.762	1.261	1.256	1.474	NA	NA	NA	NA	NA	NA	NA	NA	NA	NA	NA	NA	NA	NA
Control_26	Control	11.9	17.5	Left	Regenerated	NA	NA	NA	NA	NA	NA	NA	NA	NA	NA	NA	NA	NA	NA	10.482	23.256	24.752	1.02	1.367	1.394	NA	NA	NA	NA	NA	NA	NA	NA	NA	NA	NA	NA	NA	NA
Control_27	Control	11.5	19.4	Left	Original	NA	NA	NA	NA	NA	NA	NA	NA	NA	NA	NA	NA	NA	NA	9.843	5.371	7.153	0.993	0.73	0.854	NA	NA	NA	NA	NA	NA	NA	NA	NA	NA	NA	NA	NA	NA
Control_28	Control	11.4	19.9	Right	Original	NA	NA	NA	NA	NA	NA	NA	NA	NA	NA	NA	NA	NA	NA	26.455	29.24	30.488	1.423	1.466	1.484	NA	NA	NA	NA	NA	NA	NA	NA	NA	NA	NA	NA	NA	NA
Control_29	Control	11.9	18.2	Left	Original	NA	NA	NA	NA	NA	NA	NA	NA	NA	NA	NA	NA	NA	NA	62.5	44.643	52.083	1.796	1.65	1.717	NA	NA	NA	NA	NA	NA	NA	NA	NA	NA	NA	NA	NA	NA
Control_30	Control	12.7	21.6	Right	Original	NA	NA	NA	NA	NA	NA	NA	NA	NA	NA	NA	NA	NA	NA	27.778	46.296	13.85	1.444	1.666	1.141	NA	NA	NA	NA	NA	NA	NA	NA	NA	NA	NA	NA	NA	NA
Control_31	Control	11.5	18.8	Right	Original	NA	NA	NA	NA	NA	NA	NA	NA	NA	NA	NA	NA	NA	NA	34.965	57.471	57.471	1.544	1.759	1.759	NA	NA	NA	NA	NA	NA	NA	NA	NA	NA	NA	NA	NA	NA
Control_32	Control	12.6	21.5	Right	Original	NA	NA	NA	NA	NA	NA	NA	NA	NA	NA	NA	NA	NA	NA	30.303	17.857	23.364	1.481	1.252	1.369	NA	NA	NA	NA	NA	NA	NA	NA	NA	NA	NA	NA	NA	NA
Control_33	Control	11.8	19.7	Left	Original	NA	NA	NA	NA	NA	NA	NA	NA	NA	NA	NA	NA	NA	NA	46.296	52.083	29.762	1.666	1.717	1.474	NA	NA	NA	NA	NA	NA	NA	NA	NA	NA	NA	NA	NA	NA
Control_34	Control	11.6	18.6	Left	Original	NA	NA	NA	NA	NA	NA	NA	NA	NA	NA	NA	NA	NA	NA	40	43.478	36.765	1.602	1.638	1.565	NA	NA	NA	NA	NA	NA	NA	NA	NA	NA	NA	NA	NA	NA
Control_35	Control	11.6	20.5	Right	Original	NA	NA	NA	NA	NA	NA	NA	NA	NA	NA	NA	NA	NA	NA	8.183	27.322	12.92	0.913	1.437	1.111	NA	NA	NA	NA	NA	NA	NA	NA	NA	NA	NA	NA	NA	NA
Control_36	Control	11.1	19.3	Right	Original	NA	NA	NA	NA	NA	NA	NA	NA	NA	NA	NA	NA	NA	NA	10.893	27.778	13.736	1.037	1.444	1.138	NA	NA	NA	NA	NA	NA	NA	NA	NA	NA	NA	NA	NA	NA
Control_37	Control	11.7	18.5	Right	Original	NA	NA	NA	NA	NA	NA	NA	NA	NA	NA	NA	NA	NA	NA	50.505	33.784	18.051	1.703	1.529	1.256	NA	NA	NA	NA	NA	NA	NA	NA	NA	NA	NA	NA	NA	NA
Control_38	Control	12.3	20.3	Right	Original	NA	NA	NA	NA	NA	NA	NA	NA	NA	NA	NA	NA	NA	NA	13.477	19.38	25.641	1.13	1.287	1.409	NA	NA	NA	NA	NA	NA	NA	NA	NA	NA	NA	NA	NA	NA
Control_39	Control	12	19.7	Right	Original	NA	NA	NA	NA	NA	NA	NA	NA	NA	NA	NA	NA	NA	NA	14.327	14.045	64.935	1.156	1.148	1.812	NA	NA	NA	NA	NA	NA	NA	NA	NA	NA	NA	NA	NA	NA
Control_40	Control	12.1	20.3	Right	.	NA	NA	NA	NA	NA	NA	NA	NA	NA	NA	NA	NA	NA	NA	8.475	17.123	12.755	0.928	1.234	1.106	NA	NA	NA	NA	NA	NA	NA	NA	NA	NA	NA	NA	NA	NA
Control_41	Control	11.8	19.2	Left	Original	NA	NA	NA	NA	NA	NA	NA	NA	NA	NA	NA	NA	NA	NA	46.296	35.714	24.752	1.666	1.553	1.394	NA	NA	NA	NA	NA	NA	NA	NA	NA	NA	NA	NA	NA	NA
Control_42	Control	11.7	20.1	Right	Original	NA	NA	NA	NA	NA	NA	NA	NA	NA	NA	NA	NA	NA	NA	27.322	33.557	28.902	1.437	1.526	1.461	NA	NA	NA	NA	NA	NA	NA	NA	NA	NA	NA	NA	NA	NA
Control_43	Control	12.2	21.5	Left	Original	NA	NA	NA	NA	NA	NA	NA	NA	NA	NA	NA	NA	NA	NA	13.85	16.949	23.041	1.141	1.229	1.363	NA	NA	NA	NA	NA	NA	NA	NA	NA	NA	NA	NA	NA	NA
Control_44	Control	12.5	21.8	Left	Original	NA	NA	NA	NA	NA	NA	NA	NA	NA	NA	NA	NA	NA	NA	27.322	17.483	13.624	1.437	1.243	1.134	NA	NA	NA	NA	NA	NA	NA	NA	NA	NA	NA	NA	NA	NA
Control_45	Control	10.9	17.8	Left	Original	NA	NA	NA	NA	NA	NA	NA	NA	NA	NA	NA	NA	NA	NA	12.285	38.462	11.468	1.089	1.585	1.059	NA	NA	NA	NA	NA	NA	NA	NA	NA	NA	NA	NA	NA	NA
Control_46	Control	12.1	21.9	Right	Original	NA	NA	NA	NA	NA	NA	NA	NA	NA	NA	NA	NA	NA	NA	9.542	45.045	43.478	0.98	1.654	1.638	NA	NA	NA	NA	NA	NA	NA	NA	NA	NA	NA	NA	NA	NA
Control_47	Control	12.6	19.4	Left	Original	NA	NA	NA	NA	NA	NA	NA	NA	NA	NA	NA	NA	NA	NA	24.752	36.765	62.5	1.394	1.565	1.796	NA	NA	NA	NA	NA	NA	NA	NA	NA	NA	NA	NA	NA	NA
Control_48	Control	9.9	12.8	Left	Original	NA	NA	NA	NA	NA	NA	NA	NA	NA	NA	NA	NA	NA	NA	15.924	39.37	32.051	1.202	1.595	1.506	NA	NA	NA	NA	NA	NA	NA	NA	NA	NA	NA	NA	NA	NA
Control_49	Control	11.2	17.8	Right	Original	NA	NA	NA	NA	NA	NA	NA	NA	NA	NA	NA	NA	NA	NA	43.86	53.763	43.478	1.642	1.73	1.638	NA	NA	NA	NA	NA	NA	NA	NA	NA	NA	NA	NA	NA	NA
Control_50	Control	12.2	20.7	Left	Original	NA	NA	NA	NA	NA	NA	NA	NA	NA	NA	NA	NA	NA	NA	32.258	60.241	50.505	1.509	1.78	1.703	NA	NA	NA	NA	NA	NA	NA	NA	NA	NA	NA	NA	NA	NA
Control_51	Control	11.8	19.4	Right	Original	NA	NA	NA	NA	NA	NA	NA	NA	NA	NA	NA	NA	NA	NA	24.038	17.668	19.157	1.381	1.247	1.282	NA	NA	NA	NA	NA	NA	NA	NA	NA	NA	NA	NA	NA	NA
Control_52	Control	12.3	20.2	Left	Original	NA	NA	NA	NA	NA	NA	NA	NA	NA	NA	NA	NA	NA	NA	20.576	24.39	25.907	1.313	1.387	1.413	NA	NA	NA	NA	NA	NA	NA	NA	NA	NA	NA	NA	NA	NA
Control_53	Control	11.5	18.1	Left	Original	NA	NA	NA	NA	NA	NA	NA	NA	NA	NA	NA	NA	NA	NA	36.765	24.39	29.94	1.565	1.387	1.476	NA	NA	NA	NA	NA	NA	NA	NA	NA	NA	NA	NA	NA	NA
Control_54	Control	12.4	20.5	Right	Original	NA	NA	NA	NA	NA	NA	NA	NA	NA	NA	NA	NA	NA	NA	43.86	39.37	31.447	1.642	1.595	1.498	NA	NA	NA	NA	NA	NA	NA	NA	NA	NA	NA	NA	NA	NA
Control_55	Control	11.2	18.3	Left	Original	NA	NA	NA	NA	NA	NA	NA	NA	NA	NA	NA	NA	NA	NA	42.735	29.762	23.364	1.631	1.474	1.369	NA	NA	NA	NA	NA	NA	NA	NA	NA	NA	NA	NA	NA	NA
Control_56	Control	12.3	19.7	Right	Original	NA	NA	NA	NA	NA	NA	NA	NA	NA	NA	NA	NA	NA	NA	32.258	24.752	13.966	1.509	1.394	1.145	NA	NA	NA	NA	NA	NA	NA	NA	NA	NA	NA	NA	NA	NA
Control_57	Control	12.7	21.4	Right	Original	NA	NA	NA	NA	NA	NA	NA	NA	NA	NA	NA	NA	NA	NA	13.514	19.38	11.236	1.131	1.287	1.051	NA	NA	NA	NA	NA	NA	NA	NA	NA	NA	NA	NA	NA	NA
Control_58	Control	12.7	21.3	Left	Original	NA	NA	NA	NA	NA	NA	NA	NA	NA	NA	NA	NA	NA	NA	28.736	12.165	12.165	1.458	1.085	1.085	NA	NA	NA	NA	NA	NA	NA	NA	NA	NA	NA	NA	NA	NA
Control_59	Control	12.4	21.6	Right	Original	NA	NA	NA	NA	NA	NA	NA	NA	NA	NA	NA	NA	NA	NA	38.462	20.921	9.96	1.585	1.321	0.998	NA	NA	NA	NA	NA	NA	NA	NA	NA	NA	NA	NA	NA	NA
Control_60	Control	11.5	18.1	Left	Original	NA	NA	NA	NA	NA	NA	NA	NA	NA	NA	NA	NA	NA	NA	26.738	32.895	17.668	1.427	1.517	1.247	NA	NA	NA	NA	NA	NA	NA	NA	NA	NA	NA	NA	NA	NA
Control_61	Control	12.7	20.7	Left	Original	NA	NA	NA	NA	NA	NA	NA	NA	NA	NA	NA	NA	NA	NA	43.478	17.857	18.051	1.638	1.252	1.256	NA	NA	NA	NA	NA	NA	NA	NA	NA	NA	NA	NA	NA	NA
Control_62	Control	12.9	21.5	Left	Original	NA	NA	NA	NA	NA	NA	NA	NA	NA	NA	NA	NA	NA	NA	24.038	47.619	41.667	1.381	1.678	1.62	NA	NA	NA	NA	NA	NA	NA	NA	NA	NA	NA	NA	NA	NA
Control_63	Control	11.6	18.6	Left	Original	NA	NA	NA	NA	NA	NA	NA	NA	NA	NA	NA	NA	NA	NA	50.505	12.626	17.857	1.703	1.101	1.252	NA	NA	NA	NA	NA	NA	NA	NA	NA	NA	NA	NA	NA	NA
Control_64	Control	12.3	19.8	Right	Regenerated	NA	NA	NA	NA	NA	NA	NA	NA	NA	NA	NA	NA	NA	NA	15.015	13.055	28.249	1.177	1.116	1.451	NA	NA	NA	NA	NA	NA	NA	NA	NA	NA	NA	NA	NA	NA
Control_65	Control	13.3	22.5	Left	Regenerated	NA	NA	NA	NA	NA	NA	NA	NA	NA	NA	NA	NA	NA	NA	52.083	50.505	37.594	1.717	1.703	1.575	NA	NA	NA	NA	NA	NA	NA	NA	NA	NA	NA	NA	NA	NA
Trial_100	Treatment	13.4	23	Right	Original	9.6	10.7	23	21	12	11	6	10	9	4	67	29	190	De-escalation	26.316	29.24	28.736	1.42	1.466	1.458	119.1	674	Static	Escalation	Static	7.354	0.026	10.034	647.8978261	639.0774194	630.7173554	85.83913043	93.12903226	92.84793388
Trial_11	Treatment	11.5	16.7	Right	Original	9.2	9.2	11	24	8	0	2	5	13	20	43	40	55	Static	8.361	7.599	27.778	0.922	0.881	1.444	119.1	674	Escalation	Static	Static	5.479	0.031	4.975	532.4636364	530.0538462	543.4281818	119.9727273	133.0153846	134.6727273
Trial_12	Treatment	12.4	20.4	Left	Original	9.2	8.9	11	20	14	16	0	3	3	0	61	6	52.5	Static	4.864	5.882	6.266	0.687	0.77	0.797	106.6	602	Static	Escalation	Static	14.377	0.026	6.4	NA	511.4125	NA	NA	133.4375	NA
Trial_13	Treatment	9.8	14.2	Left	Original	9.6	7.3	18	12	8	1	2	1	3	12	39	18	45	De-escalation	4.425	3.448	13.624	0.646	0.538	1.134	100.9	689	Static	Escalation	Static	13.943	0.029	4.722	689.1	499.57	536.6769231	118.4	124.1633333	124.6192308
Trial_14	Treatment	10	12.3	Right	Original	9.6	7.7	16	14	10	1	0	1	12	11	41	24	65	Static	9.434	10.04	8.929	0.975	1.002	0.951	105.9	681	Static	Escalation	Static	7.235	0.027	6.478	NA	518.4102804	582.4380952	NA	133.117757	133.4333333
Trial_15	Treatment	11.9	19.4	Left	Original	9.1	6.6	9	14	13	7	0	0	8	19	43	27	52.5	Escalation	NA	NA	NA	NA	NA	NA	107.3	685	Static	Static	De-escalation	3.291	0.032	4.519	NA	459.3666667	558.2182692	NA	131.5666667	130.9105769
Trial_16	Treatment	11.6	18	Right	Original	9.1	9.4	7	13	15	13	0	0	3	0	48	3	50	Static	11.111	7.937	2.383	1.046	0.9	0.377	104.3	517	Static	Static	Static	1.888	0.029	9.333	NA	547.5678571	NA	NA	133.0107143	NA
Trial_17	Treatment	11.1	17.5	Left	Original	9.6	8.2	11	18	19	23	0	0	0	5	71	5	60	Static	20.161	16.026	9.091	1.305	1.205	0.959	108.7	693	Static	Static	Static	12.953	0.033	8.6	NA	NA	540.8418605	NA	NA	133.8348837
Trial_18	Treatment	10.9	16.6	Left	Original	9.6	8.6	13	17	15	7	0	2	3	7	52	12	42.5	Static	16.779	8.787	5.051	1.225	0.944	0.703	105.4	343	Static	Static	Static	13.435	0.031	6.167	NA	396.9391304	374.9058824	NA	130.6521739	135.2490196
Trial_19	Treatment	12	18.5	Left	Original	8.2	9.4	15	17	18	9	0	3	1	1	59	5	57.5	Escalation	26.596	13.889	13.889	1.425	1.143	1.143	97.5	345	Static	Static	Static	17.122	0.03	5.6	728.8153846	482.3266667	NA	118.8846154	119.5266667	NA
Trial_20	Treatment	11.9	17.8	Right	Original	9.1	9.9	22	27	24	4	0	4	1	18	77	23	90	Static	22.936	28.09	33.333	1.361	1.449	1.523	106.9	701	Static	Escalation	Escalation	8.091	0.025	6.826	649.3307692	NA	543.1229167	131.8615385	NA	137.6208333
Trial_21	Treatment	11.6	17.6	Left	Original	9.1	9.5	10	12	7	0	2	1	16	16	29	35	72.5	Static	8.361	3.571	7.576	0.922	0.553	0.879	114.5	517	Escalation	Escalation	Escalation	6.513	0.024	7.229	NA	546.5068966	484.1007299	NA	142.7706897	140.9386861
Trial_22	Treatment	10	13.5	Left	Original	9.1	7.7	7	22	8	8	0	15	14	3	45	32	50	De-escalation	13.158	2.041	6.494	1.119	0.31	0.812	101.1	657	De-escalation	Static	Static	5.233	0.026	5.5	NA	594.1141026	569.544898	NA	142.8448718	139.6571429
Trial_23	Treatment	10.2	16	Left	Original	7.2	7.9	16	18	14	15	0	5	8	0	63	13	62.5	De-escalation	6.098	7.576	6.579	0.785	0.879	0.818	106.4	516	Static	Escalation	Static	6.934	0.028	7.615	535.9444444	416.5059701	524.2913043	89.2	90.71492537	89.05217391
Trial_24	Treatment	13.6	22.5	Left	Regenerated	10.2	12.5	11	20	18	17	0	7	5	9	66	21	67.5	Escalation	33.557	7.899	6.378	1.526	0.898	0.805	111.3	343	Static	Escalation	De-escalation	8.061	0.024	11.381	344.5	367.2289362	NA	81.05	84.43446809	NA
Trial_25	Treatment	12.9	22.9	Left	Original	10.2	10.5	7	6	16	8	0	0	2	8	37	10	122.5	Escalation	8.432	4.854	6.337	0.926	0.686	0.802	123.6	689	Static	Static	Static	11.912	0.03	4	NA	529.1071429	642.7115385	NA	89.62142857	97.14230769
Trial_26	Treatment	NA	NA	NA	NA	NA	NA	NA	NA	NA	NA	NA	NA	NA	NA	NA	NA	NA	NA	NA	NA	NA	NA	NA	NA	NA	NA	NA	NA	NA	NA	NA	NA	NA	NA	NA	NA	NA	NA
Trial_27	Treatment	11.6	18.3	Left	Original	9.1	9.1	0	5	5	0	0	0	0	3	10	3	130	Static	8.621	6.702	4.99	0.936	0.826	0.698	99.6	684	Static	Static	Static	26.4	0.043	9.667	NA	653.4482759	NA	NA	83.33448276	NA
Trial_28	Treatment	10.5	16	Right	Original	9.1	7	0	0	0	0	0	1	3	2	0	6	50	NA	11.364	14.881	5.269	1.056	1.173	0.722	106.9	696	Static	Static	Static	23.015	0.029	5.333	602.95	639.8607143	NA	70.325	77.86428571	NA
Trial_29	Treatment	11.9	20.1	Right	Regenerated	8.4	9.3	9	11	1	1	0	1	9	13	22	23	157.5	Static	NA	NA	NA	NA	NA	NA	109.4	682	Static	Escalation	Static	7.375	0.03	8.435	NA	507.7315789	556.1828571	NA	88.91052632	89.66914286
Trial_30	Treatment	11.5	18.1	Left	Original	8.4	10.2	9	11	11	5	0	0	0	0	36	0	60	Static	NA	NA	NA	NA	NA	NA	NA	NA	NA	NA	NA	NA	NA	NA	NA	NA	NA	NA	NA	NA
Trial_31	Treatment	12.2	20.1	Right	Original	9.4	9.7	0	11	7	6	0	1	1	0	24	2	62.5	Static	NA	NA	NA	NA	NA	NA	100.9	516	NA	Static	Static	15.087	0.031	7.5	NA	493.8266667	NA	NA	82.94666667	NA
Trial_32	Treatment	10.8	17.2	Left	Original	9.4	9.6	7	18	10	0	0	0	2	11	35	13	70	Static	7.599	15.924	19.608	0.881	1.202	1.292	99.2	516	Static	Static	Static	10.768	0.035	6.692	NA	625.2777778	548.1272727	NA	85.42777778	83.47878788
Trial_33	Treatment	13.8	23.7	Right	Regenerated	8.7	12.7	9	19	12	0	0	0	3	13	40	16	70	Static	NA	NA	NA	NA	NA	NA	124.3	681	Escalation	Static	Static	7.196	0.03	7.938	NA	569.8153846	577.4965909	NA	93.16923077	93.98295455
Trial_34	Treatment	10	14.2	Left	Original	8.7	6.6	0	0	0	0	0	0	0	6	0	6	30	De-escalation	8.17	11.287	7.289	0.912	1.053	0.863	100.9	673	De-escalation	Static	Escalation	3.833	0.036	5.5	NA	NA	574.2333333	NA	NA	86.63636364
Trial_35	Treatment	12.3	21.7	Left	Original	8.5	9.3	14	15	13	3	0	0	0	0	45	0	130	De-escalation	16.393	9.381	9.009	1.215	0.972	0.955	NA	NA	NA	NA	NA	NA	NA	NA	NA	NA	NA	NA	NA	NA
Trial_36	Treatment	11.4	17.7	Right	Original	8.7	8.3	16	19	7	0	1	4	10	18	42	33	105	Static	22.624	10.684	16.722	1.355	1.029	1.223	108.1	519	Escalation	Escalation	De-escalation	7.261	0.026	7.394	NA	503.7454545	471.3050562	NA	85.57878788	86.21516854
Trial_37	Treatment	11	17.9	Right	Regenerated	8.7	8.7	6	17	11	0	0	0	3	20	34	23	50	Escalation	38.462	7.752	5.741	1.585	0.889	0.759	106.8	678	Static	Static	Static	5.132	0.028	5.261	NA	574.2333333	557.8990826	NA	79.05	85.99174312
Trial_38	Treatment	10.4	15.8	Right	Original	8.4	7.4	7	14	16	0	0	1	4	12	37	17	87.5	Escalation	NA	NA	NA	NA	NA	NA	109	694	Escalation	Escalation	Static	7.256	0.034	6.824	478.5111111	537.0705882	530.1977778	75.94444444	87.44705882	88.98777778
Trial_39	Treatment	12.6	20.7	Right	Original	8.4	9.3	10	19	16	1	2	2	17	9	46	30	77.5	Static	12.165	14.62	15.576	1.085	1.165	1.192	119.1	690	Escalation	Static	Static	7.632	0.027	7.7	493.8266667	581.7789474	711.0254902	73.04666667	90.42280702	94.12843137
Trial_40	Treatment	11.8	18.6	Right	Original	9.2	9.8	4	18	18	0	0	1	0	16	40	17	62.5	Escalation	20.325	19.38	9.225	1.308	1.287	0.965	110.4	520	Static	Static	Static	8.254	0.029	6.294	516.8	NA	532.0029412	72.7	NA	88.34019608
Trial_41	Treatment	11.6	18	Left	Original	9.2	8.8	10	11	7	2	2	2	2	0	30	6	60	Static	12.594	22.026	18.051	1.1	1.343	1.256	103.9	528	Static	De-escalation	Static	32.408	0.029	5.833	617.3083333	539.273913	NA	80.775	88.66956522	NA
Trial_42	Treatment	12.5	20.9	Left	Original	9.1	10	19	25	14	14	0	3	5	6	72	14	85	Static	32.258	45.872	52.083	1.509	1.662	1.717	115.5	688	Static	Escalation	Static	13.709	0.026	5.857	646.025	513.9754098	567.4705882	87.75	88.80327869	91.17058824
Trial_43	Treatment	11.4	17.9	Left	Original	9.1	9.1	0	21	12	0	0	3	3	10	33	16	80	De-escalation	NA	NA	NA	NA	NA	NA	115.4	690	Static	Escalation	Static	10.125	0.024	10.875	NA	591.2	626.8030769	NA	85.57954545	90.74923077
Trial_44	Treatment	12.2	20.8	Left	Original	9.1	10.5	2	8	5	0	0	1	2	0	15	3	77.5	Static	14.706	7.886	19.305	1.167	0.897	1.286	97.9	496	NA	Static	Static	21.142	0.039	4.5	NA	497.6555556	NA	NA	77.34444444	NA
Trial_45	Treatment	12	19.8	Left	Original	9.1	8.5	9	12	11	0	0	1	4	5	32	10	65	Static	11.628	15.432	12.531	1.066	1.188	1.098	102.8	688	Static	Static	De-escalation	12.948	0.031	5.5	NA	541.4142857	596.3230769	NA	87.13333333	84.82307692
Trial_46	Treatment	11.1	17.1	Right	Original	8.9	8.5	21	19	5	1	5	8	10	13	46	36	90	De-escalation	23.923	16.077	32.895	1.379	1.206	1.517	106.9	350	Escalation	Static	Static	6.269	0.031	7.222	523.8346939	527.457732	524.3578947	67.3244898	86.20103093	89.06929825
Trial_47	Treatment	10.7	14.7	Right	.	8.9	8.6	13	23	19	2	0	1	12	15	57	28	85	Static	30.488	30.488	25.51	1.484	1.484	1.407	105.1	507	Static	Escalation	Escalation	5.445	0.024	6.286	NA	559.875	495.8445946	NA	86.15	85.46959459
Trial_48	Treatment	10.4	15.2	Left	.	8.4	9.2	17	9	3	0	2	2	1	13	29	18	40.25	Static	15.924	19.38	9.709	1.202	1.287	0.987	114.3	356	Static	Static	Static	12.297	0.024	7.333	NA	460.4711538	465.11125	NA	88.53846154	93.59125
Trial_49	Treatment	13.4	23.9	Left	Original	8.4	11.5	11	16	17	0	0	0	1	16	44	17	142.5	Static	18.657	24.038	16.556	1.271	1.381	1.219	108.3	683	Static	Static	Static	4.314	0.034	7.824	602.95	516.8	543.9338583	68.025	79.25	88.07952756
Trial_50	Treatment	11.2	16.3	Right	Original	7.7	8	19	25	22	2	0	6	7	16	68	29	87.5	Static	42.373	10.482	5.488	1.627	1.02	0.739	107.9	693	Escalation	Escalation	Static	6.013	0.024	8.448	652.8263158	613.3924242	537.9836066	90.05789474	84.43030303	86.11721311
Trial_51	Treatment	11.5	19.2	Right	Original	7.7	8.8	1	1	9	7	0	0	1	10	18	11	60	Static	20.408	9.709	9.058	1.31	0.987	0.957	115	686	Static	Escalation	Static	7.442	0.027	5.091	NA	559.875	503.5461538	NA	77.05	92.73076923
Trial_52	Treatment	11.3	18.5	Left	Original	9.5	8	16	20	15	4	1	7	8	21	55	37	70	Static	13.699	10.081	9.381	1.137	1.003	0.972	122	683	Escalation	Escalation	Static	6.339	0.03	7.405	NA	589.0548387	612.9453039	NA	88.44086022	94.27679558
Trial_53	Treatment	11.3	16.9	Left	Original	9.5	8.1	15	19	14	0	1	1	6	15	48	23	125	Static	28.249	32.258	18.727	1.451	1.509	1.272	107.6	681	Escalation	Escalation	De-escalation	9.625	0.03	6.913	538.3375	577.9387097	633.1025	61.35	87.41290323	88.3025
Trial_54	Treatment	11.1	16.3	Right	Original	9.1	8.6	5	10	3	0	0	3	0	0	18	3	97.5	Static	11.547	8.052	20.325	1.062	0.906	1.308	97.9	517	Static	Static	Static	19.476	0.025	3.333	NA	534.03	NA	NA	85.91	NA
Trial_55	Treatment	10.6	17.3	Right	Original	9.1	8.5	16	6	0	0	2	20	12	12	22	46	77.5	De-escalation	9.823	15.432	8.865	0.992	1.188	0.948	107.5	347	Static	Static	Static	4.038	0.028	4.522	527.56875	516.8	436.7169014	79.36875	88.04958678	90.37183099
Trial_56	Treatment	12.7	21.6	Right	Original	8.5	10.1	6	18	17	0	0	3	1	25	41	29	90	Escalation	27.322	15.152	18.868	1.437	1.18	1.276	112.9	588	Escalation	Escalation	Static	5.891	0.026	7.586	459.3666667	545.5166667	578.5331551	77.07777778	80.92916667	91.19893048
Trial_57	Treatment	12.8	21.6	Left	Regenerated	8.5	10.1	21	26	20	1	3	5	16	17	68	41	87.5	Static	18.45	9.311	7.062	1.266	0.969	0.849	113.1	442	Escalation	Escalation	Static	5.413	0.026	6.707	522.0212121	533.112426	535.6821918	89.06969697	94.6147929	95.25068493
Trial_58	Treatment	11.7	16.9	Left	Original	8.8	8.2	12	11	13	1	0	0	6	15	37	21	87.5	Static	47.619	22.727	20.661	1.678	1.357	1.315	105.8	515	Static	Escalation	Static	5.745	0.03	6.952	NA	555.0888889	501.4465347	NA	82.07777778	89.47722772
Trial_59	Treatment	10.2	16.1	Left	Original	8.8	7.9	17	17	14	2	0	2	8	14	50	24	60	Static	20.576	14.881	30.303	1.313	1.173	1.481	115.6	687	Escalation	Escalation	Static	7.395	0.03	5.083	NA	529.562963	558.5147368	NA	84.67777778	86.92105263
Trial_60	Treatment	11.7	19.8	Right	Original	9.3	8.4	8	22	4	0	0	2	5	11	34	18	87.5	Static	33.557	29.94	23.364	1.526	1.476	1.369	115.6	693	Escalation	Static	Static	9.899	0.03	6.111	NA	482.3366667	559.8725	NA	87.02333333	91.04
Trial_61	Treatment	11.8	17.3	Left	Original	9.3	9.1	11	34	15	1	0	2	4	21	61	27	65	Static	14.085	2.595	3.647	1.149	0.414	0.562	113.6	516	Escalation	Escalation	Static	5.462	0.025	6.481	NA	548.5394737	568.3627737	NA	90.10526316	94.18978102
Trial_62	Treatment	11.8	19.1	Right	Original	8.5	10.5	21	15	13	8	0	1	0	6	57	7	12.5	De-escalation	23.697	24.038	18.868	1.375	1.381	1.276	108.8	339	Static	Static	Static	27.075	0.031	7.571	NA	387.57	370.6030303	NA	86.775	91.42121212
Trial_63	Treatment	10	14	Right	Original	8.5	9	17	17	10	0	2	5	9	26	44	42	62.5	Static	24.39	6.353	32.895	1.387	0.803	1.517	118.6	688	Escalation	Escalation	De-escalation	5.46	0.027	5.762	436.3933333	614.3264151	591.066092	63.98	87.60943396	88.83850575
Trial_64	Treatment	11.7	18	Left	Original	8.2	8.5	13	13	17	3	0	1	4	24	46	29	100	Escalation	24.752	25.51	19.841	1.394	1.407	1.298	114	679	Escalation	Escalation	Static	5.161	0.024	4.586	516.8	620.18	602.159633	67.5	87.895	87.80458716
Trial_65	Treatment	11.4	19.2	Left	Original	8.2	9.6	1	2	14	6	0	0	9	18	23	27	65	De-escalation	3.504	3.584	3.743	0.545	0.554	0.573	105.4	514	Static	Static	Static	3.799	0.028	6.481	NA	540.5655172	499.1784091	NA	87.88275862	89.04659091
Trial_66	Treatment	11.7	19.2	Right	Original	8.2	8.8	14	27	17	7	0	3	8	0	65	11	70	Static	15.106	17.483	9.542	1.179	1.243	0.98	108.1	517	Static	De-escalation	Static	9.971	0.032	3.727	NA	621.8609756	NA	NA	88.51219512	NA
Trial_67	Treatment	11.9	19.5	Right	Original	9.2	9.6	9	10	6	1	0	1	2	0	26	3	125	Static	7.53	41.322	38.462	0.877	1.616	1.585	97.1	424	Static	Static	Static	38.542	0.036	5.667	459.3833333	454.1545455	NA	75.98333333	76.75454545	NA
Trial_68	Treatment	12.2	21	Right	Original	9.2	9.8	12	17	2	0	0	1	2	16	31	19	60	Static	6.165	9.058	9.276	0.79	0.957	0.967	107.5	513	Escalation	Static	Static	9.034	0.031	5.211	344.5	465.11	431.6635294	63.55	82.04	81.52705882
Trial_69	Treatment	12.3	19.2	Right	Original	9.1	9.9	8	11	9	0	0	2	1	12	28	15	130	Static	14.085	27.322	24.39	1.149	1.437	1.387	114.8	683	Static	Escalation	Static	10.713	0.03	6	467.5928571	700.58	626.957377	78.20714286	92.77333333	90.3442623
Trial_70	Treatment	11.8	18.1	Right	Original	9.1	8.9	20	18	12	2	5	6	4	15	52	30	100	De-escalation	10.616	26.738	22.727	1.026	1.427	1.357	113.3	519	Static	Escalation	De-escalation	7.711	0.025	8.5	509.6208333	504.1042105	487.5705357	79.23125	93.28526316	91.69107143
Trial_71	Treatment	12.7	24.1	Left	.	8.5	11.2	21	17	14	0	0	1	3	9	52	13	120	De-escalation	35.714	54.348	40.323	1.553	1.735	1.606	113.8	515	Escalation	Static	Static	13.106	0.027	9	NA	504.9172414	538.3375	NA	87.67931034	91.28295455
Trial_72	Treatment	11.3	18.9	Left	Original	8.5	9.1	25	26	24	1	2	3	5	17	76	27	127.5	Static	17.668	12.077	27.778	1.247	1.082	1.444	108.3	687	Escalation	Escalation	Static	8.896	0.022	6.407	413.42	524.6318182	596.5421488	76.62	80.54545455	88.86033058
Trial_73	Treatment	11	19.3	Left	Original	8.8	9.5	17	16	13	6	1	6	5	4	52	16	50	De-escalation	29.94	24.752	19.305	1.476	1.394	1.286	111.3	684	Static	Static	Static	12.433	0.026	6	516.8	610.1291667	634.9442857	74.95	90.23333333	91.95857143
Trial_74	Treatment	12	21	Left	Original	8.8	10.2	8	11	3	0	0	0	2	0	22	2	52.5	De-escalation	10.684	52.083	19.608	1.029	1.717	1.292	103.8	516	NA	Static	Static	27.165	0.029	6.5	NA	556.5615385	NA	NA	79.56923077	NA
Trial_75	Treatment	14.2	25.2	Right	Original	10.2	10.9	16	19	8	0	0	0	3	13	43	16	70	Static	7.599	12.953	20.325	0.881	1.112	1.308	115.1	511	Static	Escalation	Escalation	4.789	0.026	8.125	NA	516.8	452.5525424	NA	90.11666667	87.22372881
Trial_76	Treatment	11	16.3	Right	Original	10.2	8.8	15	24	7	0	1	1	27	27	46	56	60	Escalation	11.211	27.322	20.833	1.05	1.437	1.319	102.5	515	Escalation	Escalation	Static	4.034	0.026	5.696	NA	503.016	505.664966	NA	76.128	79.53061224
Trial_77	Treatment	11.8	18.9	Left	Original	8.8	8.5	14	28	32	2	2	4	7	28	76	41	70	Escalation	24.752	16.077	47.619	1.394	1.206	1.678	114.1	516	Escalation	Escalation	Static	5.474	0.023	7.902	500.3904762	532.6234694	498.3092683	73.5952381	85.46020408	95.64292683
Trial_78	Treatment	12.5	21.3	Right	Original	8.8	9.3	15	14	8	0	4	3	11	16	37	34	95	Static	37.594	27.778	19.608	1.575	1.444	1.292	110.3	531	Static	Escalation	De-escalation	6.884	0.025	5.676	532.953125	555.5675	576.3604938	71.934375	76.765	84.28395062
Trial_79	Treatment	11.8	20.2	Left	Original	9.5	9.7	23	23	15	3	1	4	1	13	64	19	85	De-escalation	17.483	12.953	14.749	1.243	1.112	1.169	102.8	529	Static	Static	Static	10.919	0.028	4.737	602.95	516.8	529.658209	62.7	75.93157895	81.58059701
Trial_80	Treatment	12.4	22	Right	Original	9.5	9.5	11	18	11	10	3	2	5	7	50	17	75	Static	31.447	6.729	9.488	1.498	0.828	0.977	106.8	512	Static	Escalation	Static	13.952	0.027	8.412	NA	547.725641	548.2778846	NA	83.90769231	87.20576923
Trial_81	Treatment	12.6	22.4	Left	Original	10	10.2	18	22	12	0	0	1	6	24	52	31	95	Static	45.045	38.168	22.321	1.654	1.582	1.349	113.8	685	Escalation	Static	De-escalation	5.61	0.027	6.935	NA	639.157971	630.0931507	NA	87.02028986	91.23835616
Trial_82	Treatment	11.7	20.2	Right	Original	10	8.6	11	15	3	0	0	1	8	21	29	30	80	Escalation	22.936	23.041	28.736	1.361	1.363	1.458	102.3	603	Escalation	Static	Static	5.475	0.029	5.133	NA	568.49	580.2780702	NA	84.2775	86.0877193
Trial_83	Treatment	11.26	15.54	Right	Original	9.8	8.9	9	7	2	0	0	9	9	4	18	22	82.5	Static	17.123	21.739	10.846	1.234	1.337	1.035	112.7	552	Static	Static	Static	6.857	0.026	7.682	NA	569.2391304	565.044	NA	84.36376812	86.695
Trial_84	Treatment	12.7	21.3	Left	Original	9.8	9	0	2	0	0	0	0	0	3	2	3	27.5	NA	37.594	25.51	26.882	1.575	1.407	1.429	110.6	687	Static	Static	Static	13.584	0.032	6.333	NA	598.4157895	NA	NA	81.56315789	NA
Trial_85	Treatment	12.6	22.4	Right	Original	9.6	8.4	18	20	9	0	0	2	0	4	47	6	100	Escalation	15.291	27.778	24.39	1.184	1.444	1.387	113.1	676	Static	Static	Static	28.691	0.031	8.167	NA	566.0285714	600.4885714	NA	80.94285714	89.74285714
Trial_86	Treatment	12.7	21.6	Left	Original	9.6	10.5	8	17	4	1	0	4	1	3	30	8	100	Static	27.322	16.892	24.038	1.437	1.228	1.381	101.6	517	Static	Static	De-escalation	20.662	0.029	6.75	462.95625	530.4026316	NA	65.3	80.13157895	NA
Trial_87	Treatment	12.8	22.5	Right	Original	10.2	9.2	4	20	14	0	0	2	6	9	38	17	97.5	Static	13.736	8.306	9.766	1.138	0.919	0.99	96.9	515	Escalation	De-escalation	Static	7.454	0.028	5.25	NA	384.2615385	427.6793103	NA	72.71153846	77.5862069
Trial_88	Treatment	11.8	19	Left	Regenerated	10.2	10.2	12	13	8	1	3	1	2	9	34	15	52.5	Static	14.749	5.562	6.784	1.169	0.745	0.832	98.4	522	Static	Static	Static	13.245	0.025	7.867	599.7592593	596.3230769	596.3217949	70.9037037	73.47692308	78.99102564
Trial_89	Treatment	12.9	21.2	Right	Original	9.5	9.1	5	15	12	0	0	4	5	16	32	25	117.9	Escalation	25.641	49.02	30.303	1.409	1.69	1.481	119.8	688	Escalation	Escalation	Static	6.578	0.03	6.88	516.8	550.1483871	564.7330827	69.05	79.77741935	83.87593985
Trial_90	Treatment	11.4	17.4	Right	Original	9.5	8.2	13	16	1	0	1	7	7	15	30	30	77.5	Static	23.697	10.081	15.432	1.375	1.003	1.188	105.5	516	Static	Escalation	De-escalation	6.079	0.033	6.6	646.025	596.1302158	560.7196078	65.9625	81.62877698	84.18823529
Trial_91	Treatment	13.2	23.4	Left	Regenerated	10.2	10.4	8	7	9	0	0	0	5	17	24	22	117.5	Escalation	14.451	19.841	14.881	1.16	1.298	1.173	96.5	502	Static	Escalation	Static	5.045	0.031	5	NA	490.2923077	511.4639175	NA	78.8	82.08865979
Trial_92	Treatment	11.8	20.8	Right	Original	10.2	9.5	20	26	10	2	0	1	3	15	58	19	140	De-escalation	19.841	9.311	6.757	1.298	0.969	0.83	113	517	Escalation	Escalation	De-escalation	7.474	0.031	6.368	NA	516.8	520.3163265	NA	83.85217391	87.20612245
Trial_93	Treatment	12.5	20.7	Left	Original	10.6	8.9	22	16	4	2	5	12	11	17	44	45	187.5	De-escalation	22.321	22.936	21.459	1.349	1.361	1.332	118.1	685	Static	Escalation	Static	4.813	0.027	7.956	NA	545.5166667	597.3919355	NA	82.16041667	88.45258065
Trial_94	Treatment	12	18	Left	Original	10.6	8.8	1	11	15	4	2	1	8	14	31	25	195	Escalation	34.965	23.697	21.186	1.544	1.375	1.326	124.3	683	Escalation	Static	Static	9.686	0.031	7.68	516.8	588.3207547	653.5870229	88.225	87.62641509	94.34732824
Trial_95	Treatment	11.9	19	Left	Original	8.8	9.5	7	14	4	5	1	2	7	3	30	13	80	Static	9.823	46.296	17.241	0.992	1.666	1.237	109.1	518	Static	Static	Static	15.442	0.031	4	NA	523.4269231	563.1884615	NA	84.81923077	87.78076923
Trial_96	Treatment	13.2	23.9	Left	Original	9.8	10.6	17	17	14	0	0	2	4	7	48	13	110	Static	41.322	18.868	32.895	1.616	1.276	1.517	114.7	518	Static	Static	Static	13.209	0.026	7.615	NA	538.3375	575.2067797	NA	86.915	90.73220339
Trial_97	Treatment	12.4	19.6	Left	Original	9.8	9.5	14	32	4	1	0	2	7	12	51	21	117	De-escalation	11.312	18.939	8.475	1.054	1.277	0.928	107.4	513	Static	Static	Static	8.289	0.03	7.667	NA	544.0052632	535.0007042	NA	88.32105263	91.43309859
Trial_98	Treatment	12.3	19	Right	Original	9.7	8.8	24	17	8	19	1	5	8	1	68	15	90	De-escalation	14.577	25.126	29.24	1.164	1.4	1.466	110.1	685	Static	Static	De-escalation	10.476	0.029	8	547.2058824	563.1884615	591.0090348	78	87.53846154	84.92300435
Trial_99	Treatment	13	21.6	Right	Original	9.7	10.2	16	14	9	0	0	3	4	20	39	27	147.5	Static	28.249	29.24	27.778	1.451	1.466	1.444	107.6	515	Static	Escalation	Static	6.001	0.024	7.037	NA	630.2609756	573.4610738	NA	90.66097561	90.17785235
